# Supplementary material for: Nrf2, the Major Regulator of the Cellular Oxidative Stress Response, is Partially Disordered
Source: Int J Mol Sci. 2021 Jul 11;22(14):7434. doi: 10.3390/ijms22147434 (PMC8305528; doi:10.3390/ijms22147434)
Supplement: Supplementary file 1 [file ijms-22-07434-s001.zip]

Archive with 1 entries (1 files):
- ijms-1285313-supplementary.pdf
